# Supplementary material for: Non-linear curve adjustments widen biological interpretation of relative growth analyses of the clam Tivela mactroides (Bivalvia, Veneridae)
Source: PeerJ. 2018 Jun 27;6:e5070. doi: 10.7717/peerj.5070 (PMC6026454; doi:10.7717/peerj.5070)
Supplement: Data S1 [file peerj-06-5070-s001.xlsx]

## Sheet: Data
Individual	Shell length (mm)	Shell heigth (mm)	Shell width (mm)	Shell weight (g)	Dry weight (g)	Ash free dry weight (g)
44	2.94	2.68	1.55	0.0043
77	2.95	2.58	1.54	0.0042
42	3.64	3.29	1.78	0.0072
34	4.41	4.04	2.39	0.017	0.001	0.0008
170	4.45	4.04	2.47	0.0179	0.0008	0.0005
43	4.46	4.2	2.63	0.0188	0.0008	0.0005
33	4.53	4.14	2.45	0.0177	0.0009	0.0006
37	5.68	5.15	3.36	0.0389	0.0018	0.0016
31	5.72	5.2	3.26	0.0365	0.0023	0.0006
29	5.78	5.09	3.15	0.0376	0.002	0.0017
30	5.84	5.34	3.37	0.0413	0.0019	0.0017
40	6.39	5.69	3.46	0.0456	0.0024	0.0022
150	6.57	5.92	3.66	0.0472	0.0024	0.0023
32	6.67	6.22	3.97	0.0656	0.003	0.0029
38	6.76	6.17	3.99	0.068	0.0031	0.0028
35	6.85	6.42	4.35	0.0777	0.0035	0.0032
28	6.98	6.19	3.84	0.0614	0.0028	0.0026
25	7.29	7	4.64	0.0897	0.0041	0.0039
41	7.38	6.72	4.38	0.0827	0.0037	0.0031
51	7.47	7.07	4.5	0.0903	0.0044	0.0041
149	7.82	7.06	4.42	0.0938	0.0041	0.0036
97	8.02	7.36	4.9	0.1022	0.0052	0.0043
22	8.08	7.58	4.79	0.1125	0.0046	0.0041
27	8.55	7.99	5.2	0.1278	0.0051	0.0046
36	8.63	7.87	5.26	0.1373	0.0066	0.006
47	8.87	8.21	5.53	0.2044	0.0105	0.0095
21	8.9	7.88	5.36	0.1459	0.0061	0.0056
46	8.92	8.15	5.48	0.1409	0.0073	0.0066
45	9.17	8.67	5.99	0.1797	0.0088	0.0081
157	9.44	8.84	5.91	0.1711	0.0083	0.0076
49	9.74	9.02	6.13	0.2032	0.0059	0.0044
23	9.82	8.91	5.86	0.1835	0.0093	0.0084
156	9.87	9.07	6.26	0.209	0.0097	0.008
24	10.19	9.35	6.13	0.2049	0.0116	0.0103
48	10.74	9.9	6.63	0.2348	0.0128	0.0117
26	10.76	9.99	6.56	0.2498	0.0123	0.0112
20	10.84	10.19	7.28	0.3136	0.0155	0.0126
155	11.1	10.4	7.06	0.277	0.0144	0.0131
103	11.65	10.9	7.46	0.3229	0.0177	0.0157
18	11.77	10.62	7.02	0.3099	0.0194	0.0161
153	11.89	11.15	7.3	0.3359	0.0181	0.0163
50	11.98	10.94	7.7	0.3857	0.0187	0.0168
105	12.29	11.45	7.61	0.3651	0.0178	0.0161
95	12.34	11.68	7.93	0.4148	0.0228	0.0196
151	12.79	11.87	8.23	0.4256	0.0168	0.0146
17	12.97	11.92	7.76	0.4145	0.0252	0.02
89	12.98	11.78	8.34	0.4914	0.0231
154	13.36	12.4	8.64	0.4761	0.0276	0.0238
76	13.52	12.59	9.22	0.5843	0.0251	0.0217
83	13.7	12.51	8.81	0.5296	0.0215	0.0172
67	14.08	12.6	8.68	0.5243	0.0252	0.0231
152	14.08	12.97	9.23	0.5895	0.0324	0.0296
158	14.39	13.13	8.83	0.5755	0.031	0.0275
39	14.68	13.64	9.43	0.7113	0.0382	0.0352
19	15.07	13.4	9.35	0.5992	0.0345	0.0309
164	15.15	13.86	9.94	0.6952	0.037	0.0334
73	15.47	14.28	10.26	0.8173	0.0422	0.038
68	15.58	14.84	10.53	0.8625	0.0539	0.0477
165	15.66	14.56	10	0.8306	0.0403	0.0356
159	15.71	15.1	10.79	0.9022	0.0479	0.0445
88	15.92	14.8	9.98	0.8817	0.0512	0.0455
16	16.06	14.5	10.06	0.8132	0.0455	0.0399
74	16.19	14.74	10.64	0.8807	0.0486	0.0443
14	16.29	14.93	10.74	0.9282	0.0549	0.0493
167	16.3	15.26	11.22	1.0103	0.0536	0.0455
15	16.72	15.79	11.15	0.9317	0.0533	0.0478
12	16.97	15.31	10.59	0.9461	0.0534	0.0481
82	17.45	16.06	10.9	0.9512	0.0652	0.0591
168	17.54	16.12	11.38	1.0919	0.0669	0.0599
166	17.55	16.19	11.65	1.1962	0.0808	0.0744
75	18.08	16.82	11.74	1.1614	0.071	0.0626
169	18.08	16.29	12.19	1.2789	0.0637	0.0594
160	18.09	17.71	12.15	1.4725	0.1137	0.1017
162	18.24	16.94	11.84	1.2194	0.0845	0.074
138	18.45	18.03	12.71	1.5673	0.1118	0.0991
163	18.95	17.76	11.69	1.3306	0.0873	0.0788
71	18.98	18.07	13.24	1.6553	0.0899	0.0778
65	19.01	18.15	12.97	1.4893	0.076	0.0664
94	19.16	17.75	12.56	1.6046	0.0862	0.077
139	19.58	18.38	12.36	1.555	0.0909	0.0812
11	19.85	18.48	14.04	1.6974	0.0792	0.0714
171	20.28	19.53	13.17	1.7421	0.0841	0.0763
133	20.34	19.38	14.58	1.9268	0.0849	0.0762
161	20.49	19.17	13.1	1.4658	0.1029	0.0887
13	20.52	19.81	14.35	2.027	0.0993	0.0884
136	20.53	19.33	13.02	1.7693	0.0912	0.083
172	20.79	20.09	14.54	2.2722	0.1143	0.1015
56	20.9	19.52	14.85	2.1107	0.1114	0.0988
99	21.64	20.63	15.04	2.1357	0.1183	0.1034
137	21.72	20.73	15.09	2.4926	0.11	0.0923
70	21.94	20.67	14.89	2.1905	0.1151	0.1005
10	21.96	20.04	13.76	2.077	0.0827	0.0733
72	22.41	21.51	15.16	2.3254	0.14	0.1278
59	22.43	20.24	14.75	2.2971	0.1058	0.095
175	22.73	21.85	15.37	2.6685	0.1071	0.092
134	22.74	21.28	14.78	2.309	0.1187	0.1051
69	22.76	21.52	15.18	2.6181	0.1599	0.1472
8	22.79	21.25	14.88	2.2866	0.1282	0.1093
173	23.13	21.33	15.16	2.6085	0.1287	0.1123
148	23.27	21.2	15.5	2.6772	0.1184	0.1036
96	23.31	21.06	13.99	2.125	0.1379	0.1255
9	23.42	21.68	16.78	3.0719	0.1287	0.1018
92	23.93	22.89	16.57	2.9506	0.1484	0.1281
66	23.96	21.74	15.16	2.4859	0.1075	0.0979
131	24	22	15.79	2.8265	0.1364	0.1228
174	24.26	22.25	15.97	2.6876	0.1288	0.1168
146	24.28	22.13	15.48	2.6374	0.1534	0.1339
142	24.62	23.76	17.37	3.1212	0.1522	0.1352
6	24.72	22.3	16.3	3.0392	0.1512	0.1289
145	25.06	23.05	16.84	2.9178	0.1437	0.1314
124	25.32	22.89	16.67	3.0649	0.184	0.1601
60	25.57	23.07	16.36	3.2643	0.169	0.1419
7	25.9	23.74	16.98	3.264	0.2094	0.1889
116	26.11	23.61	16.76	3.1107	0.1516	0.1341
85	26.4	25.04	18.07	4.0432	0.2194	0.1981
4	26.52	24.27	17.05	3.6969	0.1525	0.1389
186	26.76	24.44	16.75	3.6528	0.1709	0.1477
114	27.25	24.7	17.63	3.6866	0.2329	0.2095
147	27.29	25.15	18.38	4.1347	0.2114	0.1896
101	27.38	26.34	18.67	4.2065	0.2568	0.2261
128	27.38	24.18	16.73	4.0712	0.1743	0.1548
5	27.42	23.85	16.16	3.4919	0.1254	0.112
141	27.6	23.83	17.08	3.9155	0.201	0.1776
144	28.42	25.69	17.48	4.5158	0.2493	0.2241
63	28.46	27.14	18.77	4.6691	0.2489	0.2157
64	28.72	25.56	18.23	4.1041	0.2028	0.1941
100	28.92	27.34	19.24	4.7768	0.251	0.2208
102	28.96	26.11	18.37	4.2209	0.2014	0.1783
118	29.16	26.42	18.43	4.6886	0.2071	0.1829
57	29.19	28.28	19.62	5.2239	0.2673	0.2417
62	29.31	27.06	17.85	4.0533	0.2829	0.2478
132	29.32	26.86	18.42	4.4996	0.2427	0.2149
61	29.48	27.59	18.63	5.1337	0.2225	0.1952
2	29.68	27.2	18.66	4.7227	0.2487	0.2364
58	29.78	26.82	18.22	5.0272	0.279	0.2434
127	30.12	26.64	18.02	4.9172	0.2247	0.2026
130	30.2	26.77	18.43	5.2633	0.1834	0.1648
81	30.22	27.47	20.58	6.636	0.3184	0.2924
55	30.75	27.49	20.08	5.2509	0.2968	0.2648
183	31.01	27.99	18.96	4.9235	0.2986	0.27
126	31.11	27.3	19.06	5.2089	0.2752	0.2589
185	31.29	29.69	21.26	6.5829	0.3635	0.3294
90	31.59	28.32	19.31	5.9158	0.3264	0.2889
109	31.97	27.13	21.09	6.2273	0.5042	0.4539
135	31.98	27.75	20.75	6.5598	0.2524	0.231
125	32.51	29.55	19.89	6.7538	0.3141	0.2862
115	32.58	29.89	20.97	7.4558	0.3217	0.2917
79	32.66	30.45	20.49	6.1486	0.3221	0.2902
54	32.75	29.04	19.61	5.8689	0.2409	0.2217
180	32.96	30.56	20.42	6.4076	0.5359	0.4984
110	33.21	30.38	20.6	6.5508	0.395	0.3547
129	33.24	30.09	20.62	6.0552	0.2943	0.2675
121	33.72	29.76	20.12	6.4974	0.3383	0.3037
111	33.75	29.36	19.98	6.8505	0.3146	0.2939
122	33.87	29.3	19.51	6.22	0.3815	0.3474
187	33.9	29.39	19.64	6.0818	0.3154	0.2818
1	33.91	30.02	21.23	7.1003	0.3159	0.2868
179	34.02	29.48	20.5	6.6724	0.3369	0.3036
184	34.06	30.93	20.73	6.0773	0.3516	0.3265
182	34.42	29.83	20.44	7.2936	0.4171	0.3791
117	34.84	31.66	22.93	9.0556	0.226	0.212
113	35.07	31.5	20.58	7.6279	0.3801	0.33
123	35.27	32.46	23.58	9.1444	0.4543	0.4211
93	35.65	31.86	21.55	7.5875	0.355	0.3072
80	35.7	31.52	21.94	7.2285	0.3611	0.3166
106	35.79	31.5	21.16	7.9266	0.3303	0.2953
53	35.8	32.1	20.93	8.7668	0.4256	0.3778
178	36.14	30.24	19.85	7.2284	0.3305	0.2973
52	36.79	33.38	23.34	8.2112	0.4337	0.3962
87	36.84	33.18	22.54	8.8202	0.5474	0.4818
181	36.85	31.9	22.71	8.4003	0.415	0.3761
112	36.87	33.64	23.52	9.6765	0.4372	0.392
104	37.1	33.42	24.01	10.2769	0.381	0.3447
78	37.43	32.23	22.24	8.6326	0.3639	0.3314
176	37.64	33.27	24.05	11.2461	0.4952	0.4416
3	37.76	33.77	24.74	9.4501	0.4329	0.3995
107	37.8	32.6	21.58	7.7601	0.3803	0.3509
108	38.03	33.06	22.69	9.0702	0.425	0.3779
143	38.52	33.4	22.53	8.7428	0.4158	0.3774
84	38.53	33.62	22.63	9.8291	0.307	0.2833
86	38.8	32.86	21.41	8.6931	0.4027	0.369
91	38.95	35.01	23.49	10.8746	0.7475	0.6808
120	39.1	34.67	24.18	12.7891	0.551	0.4981
140	39.28	34.05	24.54	12.5029	0.7176	0.6299
119	39.37	34.74	23.78	10.7659	0.5396	0.4787
177	39.68	34.54	22.9	9.4188	0.6468	0.5843
98	40.03	35.11	24.72	10.4896	0.6396	0.6003
